# Supplementary material for: “Candidatus Trichorickettsia mobilis”, a Rickettsiales bacterium, can be transiently transferred from the unicellular eukaryote Paramecium to the planarian Dugesia japonica
Source: PeerJ. 2020 Apr 23;8:e8977. doi: 10.7717/peerj.8977 (PMC7183750; doi:10.7717/peerj.8977)
Supplement: Data S1 — COI gene and combined (partial) 18S rRNA-ITS1-5S rRNA gene-ITS2-(partial) 28S rRNA sequences of Paramecium multimicronucleatum strain US_Bl 16I1: GenBank accession numbers MK595741 and MK806287 respectively. 16S rRNA gene sequence of “Ca. Trichorickettsia mobilis”: Gen Bank accession number MK598854. [file peerj-08-8977-s001.fasta]

>Cox
ATTTCCAAGGTTAAATAGTATTGGTTTTTGAATACAACCACTAGGTTTTTTATTAGTTGC
AAAAGTTGCATTTTTAAGAACTACTTCATGAAAATATTATGATAGAACATCTTTTTTTTT
ACAACCATATAATAAAAGTATACTGAAGGACTTTTTTCATTTTTTAACTGGTGAACTAAG
TTTTAAATCTTTCGAAAATGTTTTTGATGAATCTTTATTTTTATTTTTATGAAAGCCAAA
AAAAAAGTTATCAAATAGTATACATACTTCTTTTTTTTGAAATCCTTTAAATTTAAGTTT
TTTAGATTCTTTTTTTTATTATGTAGACAATTTGTGATCTTTAACAAATAAAGTTATTTC
ATCTAGAAGAAAAAAAATTTATGTTACAAAATGTTCTAATAGAGCAGCTGTAACAGCAGG
TTGAACTTTTATAACTCCATTCTCTTCTAATATGAAATATTCTGGTTTTGGAGCTCAAGA
TATTTTATTAGTTTCTGTAGTTTTAGCTGGTATTAGTACTACAATTTCTTTCACTAATTT
ATTAATTACTAGAAGAACTTTAGTTGCACCAGGTTTAAGAAATAGAAGAGTTTTAATTCC
TTTTATTACAATCTCTTTATTATTAACTTTAAGATTATTAGCTATTGTAACTCCAATTTT
GGGTGCTGCTGTTTTAATGTCCTTAATGGATAGACACTGACAAACTTCTTTTTTTGATTT
TGCATACGGAGGTGACCCAATATTATTTCAACATTTATTT
>18S_ITS_28S
AAGTCATATGCTTGTCTTAAAGATTAAGCCATGCATGTCTAAGTATAAATAGTATACAGT
GAAACTGCGAATGGCTCATTAAAACAGTTATAGTTTATTTGATAGTGCAAATTACATGGA
TAACCGTGGTAATTCTAGAGCTAATACATGCGCAAATACCGGACGCAAGAATGGTAGCAT
TTATTAGATTTAACCATCATATGGTGAATCATAGTAACTTAGCTGACCGCGTGCATACGT
GGTAAATCATTCAAGTTTCTGCCCTATCAGCTTTCGATGGTAGTGTATTGGACTACCATG
GCAGTCACGGGTAACGGAGAATTAGGGTTCGATTCCGGAGAGGGAGCCTGAGAAACGGCT
ACCACATCTAAGGAAGGCAGCAGGCGCGTAAATTACCCAATCCCGATTCGGGGAGGTAGT
GACAAGAAATAGCAACTCGGGCGGTTATCCGTTACGGGATTGCAATGAGATAAGTCCAAA
TCCGTAAACGATTAACAATTGGAGGGCAAGTCTGGTGCCAGCAGCCGCGGTAATTCCAGC
TCCAATAGCGTATACTTAAGTTGTTGCAGTTAAAAAGCTCGTAGTTGAAATTCGAATCAG
TTACTTGAGGGCTTAGGCACTTATTTAGCTGGTTCTCCGTCTACAATTCCTCTTGGGCTT
TAGGGTTGCAGAGGTTTGAGTAGACAATTTACCTTGAAAAAATTAGAGTGTTCCAGGCAG
GTTTTCGCCGGAATACATTAGCATGGAATAATGGAATAGGACTGAGGTCTTTTGTTGGTT
TTAGGATCTTAGTAATGATTAATAGGGACAGATGGGGGCATTAGTATTTAATTGTCAGAG
GTGAAATTCTTGGATTTATTAAAGACTAACTTATGCGAAAGCATTTGCCAAGGATGTTTT
CATTAATCAAGAACGAAAGTTAGGGGATCAAAGACGATCAGATACCGTCGTAGTCTTAAC
TATAAACTATACCGACTCGGGATCGGAAGGGTAATATTTAAGGCCCTTTCGGCACCGTAA
GAGAAATCAAAGTCTTTGGGTTCTGGGGGGAGTATGGTCGCAAGGCTGAAACTTAAAGGA
ATTGACGGAAGGGCACCACCAGGAGTGGAGCCTGCGGCTTAATTTGACTCAACACGGGGA
AACTTACCAGGTCAAAACATGGATGGGATTGACAGATTGAAAGCTCTTTCTTGATTCTAT
GGGTGGTGGTGCATGGCCGTTCTTAGTTGGTGGAGTGATTTGTCTGGTTAATTCCGATAA
CGAACGAGACCTTAACCTGCTAACTAGTTTGCTCCTGCATAAGGGGTACAACTTCTTAGA
GGGACTATGTATGTTAAATACATGGAAGTTTAAGGCAATAACAGGTCTGTGATGCCCCTA
GACGTCCTGGGCCGCACGCGCGCTACACTGACACGTTCAGCGAGCTTATTTACCTGTCTC
GAAAGAGTATGGGAAATCTTGTTAGGACGTGTCGTGCTGGGGATAGATCTTTGCAATTAT
AGATCTTGAACGAGGAATTCCTTGTAAGCATAGGTCATCAGCCTGTGCTGAATACGTCCC
TGCCCTTTGTACACACCGCCCGTCGCTCCTACCGATTTCGAGTGATGTGGTGAACTATCT
GGACTGCGATTGGGCTCGAACCAGTTGCGGGAAGTTTCGTAAACCTTATCACTTAGAGGA
AGGAGAAGTCGTAACAAGGTTTCCGTAGGTGAACCTGCGGAAGGATCATTCACACATTCG
ATCTTAAACCTTAGATTAGTGTTTGGTGTGCTTCTGTTCTAACATTAGTTAGTCAGAAGT
TCAATAAACCTATCTATATAATTTTTATTTAATATATTTTCTAAACTCAGAAAATTTTCA
ACGATGGATATCTGGGTTCCCATAACGATGAAGAACGCAGCGAAATGCGATACGCAATGC
GAATAGCAGATCCGCGAGACATTAGATTTTCGAACGCACTTGGCGCTAGTTTACTAGCAT
GTTTGTTTCAGTGTGTTTGGAGAGATTCCAATCATCAATAAGAATGTGATTGAGGTTTCG
ACTTCTTTCATTAAATAAGAGAGTGTATGAGTTTCATACACAAAAATGAAGTAGTCACAG
TCATGTGATCTCATTTTTGTAGATTCTCTAAACAAACACTCTATTCTTTCTCCTTTTTTG
ACACCTGAAATCAAGCAAGATCACCCGCTGAACTTAAGCATATCAGTAAGCGGAGGAAAA
GAAACTAACAAGGATTGCCTTAGTAGTGGCGAATGAACCGGCAATAGCTCAAAGTGTAAA
TCTGAGGCATCAAGTCTTAGAATTGTAATCTATAGGCCTTTTAGGGAAGCCATGGTTCTA
GCATAAGTTCCTTGAAAAGGGATGCCAAAGAGGGTAAAAGCCCCGTATTTGGTTAGAACT
GGGTGTACCGAAGGGTTCCAAGAGTCGGGTTGTTTGGGATTGCAGCCTAAAATGGGAGAT
AAACTTCTTCTAAAGCTAAATATTTATGGGAAACCGATAGCAAACAAGTACTACGAAGGA
AAGATGAAAAGAACTTTGAAAAGAGGGTTAAAAGACTTGAAATCGTTGAGAAGAAAAGCG
GTAGAAGAGAAATGATTTCGTTTAGAAGTATGTGGTGTTGTTGGCGTCTTCTGCGGTAAT
GGTACTTCATAGGGCCTAGCTGTAGACCGGCGTTGCATAGCTGCTTTTTCTAGGCGAAGT
GCAAAATGAGGTTTTGTTTACGGAAACGTCTCTAGGGAGCACTCTGGCCTTGATGCTAGA
AGCCCTGGTCTCCAACGTAAACTTAGCCTGAG
>16S
TGCAGTTGACGAGTTAATTTAGAGCTTGCTCTAGGTTAATCAGTAGCAAACGGGTGAGTA
ACGCGTGGGAATCTACCCATCAGTATGGAATAACATTTGGAAACAAATGCTAATACCATA
TATTCTCTATGGAGGAAAGATTTAGAACTTATCTAAAAAGTTATTATGTATACACTATAT
AATAAAAATTTGATAGACAAAGGTTAAAATCAAGTAGTGCTAAAAGTTTTAAAGTTAAGA
AGCAAAGCGTATGTAAATGCGTGAGCGCCGTAAATTTTTAAAAACAATAACACATACACA
AATTTTTGCCGAGTATATAATAGTAATTTTTTAGATAAGTTCTTATCGCTGATGGATGAG
CCCGCGTCAGATTAGGTAGTTGGTAGGGTAATGGCCTACCAAGCCAACGATCTGTAGCTG
GTCTGAGAGGATGATCAGCCACACTGGGACTGAGACACGGCCCAGACTCCTACGGGAGGC
AGCAGTGGGGAATATTGGACAATGGGCGAAAGCCTGATCCAGCAATGCCGCGTGAATGAC
GAAGGCCTTAGGGTTGTAAAGTTCTTTTAGCAGGGAAGATAATGACGGTACCTGCAGAAA
AAGCCCCGGCTAACTCCGTGCCAGCAGCCGCGGTAAGACGGAGGGGGCTAGCGTTGTTCG
GAATTACTGGGCGTAAAGAGTGCGTAGGCGGTTTAGTAAGTTGGAAGTGAAAGCCCGGGG
CTTAACCTCGGAATTGCTTTCAAAACTGCTAATCTAGAGTGTAGTAGGGGATGATGGAAT
TCCTAGTGTAGAGGTGAAATTCTTAGATATTAGGAGGAACACCGGTGGCGAAGGCGGTCA
TCTGGGCTACAACTGACGCTGATGCACGAAAGCGTGGGGAGCAAACAGGATTAGATACCC
TGGTAGTCCACGCTGTAAACGATGAGTGCTAGATATCAGAAGAATATCTTTTGGTTTCGT
AGCTAACGCATTAAGCACTCCGCCTGGGGAGTACGGTCGCAAGATTAAAACTCAAAGGAA
TTGACGGGGGCTCGCACAAGCGGTGGAGCATGCGGTTTAATTCGATGTTACGCGAAAAAC
CTTACCAACCCTTGACATGGTGGTCGCGGGAAGCAGAGATGCATCCCTTCAGTTCGGCTG
GACCACACACAGGTGTTGCATGGCTGTCGTCAGCTCGTGTCGTGAGATGTTGGGTTAAGT
CCCGCAACGAGCGCAACCCTCATTCTTATTTGCCAGCGAGTAATGTCGGGAACTATAAGG
AAACTGCCGGTGATAAACCGGAGGAAGGTGGGGACGACGTCAAGTCATCATGGCCCTTAT
GGGTTGGGCTACACGCGTGCTACAATGGTATCTACAGAGGGAAGCAAGACGGCGACGTGG
AGCAAATCCCTAAAAGATATCTCAGTTCGGATTGCTCTCTGCAACTCGAGAGCATGAAGT
TGGAATCGCTAGTAATCGCGGATCAGCATGCCGCGGTGAATACGTTCTCGGGCCTTGTAC
ACACTGCCCGTCACGCCATGGGATTTGGTTTTACCTGAAGGTGGTGAGCTAACGCAAGAG
GCA
